# Supplementary material for: A Real-Time Urine Tenofovir Assay Improves Drug Adherence Among People With HIV With Prior Virologic Failure in a Randomized Controlled Trial
Source: Clin Infect Dis. 2025 Jun 20;81(5):e352–9. doi: 10.1093/cid/ciaf337 (PMC12728291; doi:10.1093/cid/ciaf337)
Supplement: ciaf337_Supplementary_Data [file ciaf337_supplementary_data.zip]

Archive with 4 entries (4 files):
- Supp 3 Accession numbers.docx
- Supplement 1_pharmacologic methods.docx
- Supplement 2_drug resistance assay methods.docx
- Supplement_4_HIV drug resistance table.docx
